# Supplementary material for: The Vaginal Lactobacillus gasseri YS1021 Effectively Degraded Mucin by Enzymolysis of M13 Metallopeptidase
Source: Microorganisms. 2026 May 17;14(5):1136. doi: 10.3390/microorganisms14051136 (PMC13210302; doi:10.3390/microorganisms14051136)
Supplement: Supplementary file 1 [file microorganisms-14-01136-s001.zip]

Archive with 1 entries (1 files):
- Table S1-LC-MSMS analysis of enzymolysis products of mucin by RS7445.csv
