# Supplementary material for: The Vaginal Lactobacillus gasseri YS1021 Effectively Degraded Mucin by Enzymolysis of M13 Metallopeptidase
Source: Microorganisms. 2026 May 17;14(5):1136. doi: 10.3390/microorganisms14051136 (PMC13210302; doi:10.3390/microorganisms14051136)
Supplement: Supplementary file 1 [file microorganisms-14-01136-s001.zip › Table S1-LC-MSMS analysis of enzymolysis products of mucin by RS7445.csv]

Peak list format	Mascot generic
Search type	MIS
Mascot version	2.3.01
Database	https://www.medkem.gu.se/mucinbiology/databases/db/Mucin-pig-2015.htm
Fasta file
Total sequences	1
Total residues	13288
Sequences after taxonomy filter	1
Number of queries	71108
Variable modifications	--------------------------------------------------------
Identifier	Name	Delta	Neutral loss(es)
1	Oxidation (M)	15.994915	0	63.998285
Search Parameters	--------------------------------------------------------
Taxonomy filter	All entries
Enzyme	None
Maximum Missed Cleavages	2
Fixed modifications
Quantitation method	None
Variable modifications	Oxidation (M)
Peptide Mass Tolerance	20
Peptide Mass Tolerance Units	ppm
Fragment Mass Tolerance	50
Fragment Mass Tolerance Units	mmu
Mass values	Monoisotopic
Instrument type	Default
Isotope error mode	0
Format parameters	--------------------------------------------------------
Significance threshold	0.05
Max. number of hits	0
Use MudPIT protein scoring	1
Ions score cut-off	10
Include same-set proteins	0
Include sub-set proteins	0
Include unassigned	0
Require bold red	0
Protein hits	--------------------------------------------------------
prot_hit_num	prot_acc		prot_score	prot_mass	pep_query	pep_exp_mz	pep_exp_mr	pep_exp_z	pep_calc_mr	pep_delta	pep_miss	pep_score	pep_expect	pep_res_before	pep_seq	pep_res_after
1	YS|P00001|YS_PRO		52	1183460	948	304.1236	606.2326	2	606.2286	0.004	0	17.82	0.017	S	FDDPN	N
1	YS|P00001|YS_PRO		52	1183460	1672	307.1875	612.3605	2	612.3595	0.001	0	15.67	0.027	S	VELRP	C
1	YS|P00001|YS_PRO		52	1183460	11376	351.7108	701.4071	2	701.3959	0.0111	0	11.57	0.07	A	SIPAITT	S
1	YS|P00001|YS_PRO		52	1183460	12250	355.6886	709.3627	2	709.3647	-0.002	0	10.47	0.09	L	LSSLSFG	D
1	YS|P00001|YS_PRO		52	1183460	13343	361.1674	720.3202	2	720.329	-0.0088	0	12.91	0.41	T	TEAGISSG	N
1	YS|P00001|YS_PRO		52	1183460	16600	374.1944	746.3742	2	746.381	-0.0068	0	12.94	0.051	T	KATTPTE	V
1	YS|P00001|YS_PRO		52	1183460	17643	381.1896	760.3646	2	760.3789	-0.0143	0	10.12	1.4	R	DGILLCQ	T
1	YS|P00001|YS_PRO		52	1183460	17819	382.2214	762.4282	2	762.4276	0.0006	0	13.02	0.05	Y	DIFQLK	N
1	YS|P00001|YS_PRO		52	1183460	21018	396.2016	790.3887	2	790.3821	0.0066	0	10.59	0.087	T	GAGTAVGATS	R
1	YS|P00001|YS_PRO		52	1183460	22537	403.2267	804.4388	2	804.4382	0.0007	0	19.28	0.012	K	IIVAFQD	Q
1	YS|P00001|YS_PRO		52	1183460	23967	411.1895	820.3644	2	820.3563	0.0082	0	13.08	0.049	G	ASQAAGTSE	A
1	YS|P00001|YS_PRO		52	1183460	24925	417.2346	832.4547	2	832.4695	-0.0147	0	16.66	0.15	T	TIVLPGFS	H
1	YS|P00001|YS_PRO		52	1183460	25054	418.2008	834.387	2	834.3719	0.0151	0	10.26	0.094	V	APGSSSTGAT	T
1	YS|P00001|YS_PRO		52	1183460	25254	419.1917	836.3689	2	836.3586	0.0103	0	11.53	0.07	T	ESKECEL	E
1	YS|P00001|YS_PRO		52	1183460	30531	446.2222	890.4299	2	890.4458	-0.0159	0	10.9	0.081	G	ATTSLGRGE	T
1	YS|P00001|YS_PRO		52	1183460	32357	457.249	912.4835	2	912.4916	-0.0081	0	12.76	0.053	T	PIDLTLQN	C
1	YS|P00001|YS_PRO		52	1183460	32366	457.2554	912.4963	2	912.4916	0.0046	0	13.3	0.047	T	PIDLTLQN	C
1	YS|P00001|YS_PRO		52	1183460	32663	458.7641	915.5137	2	915.5138	0	0	16.33	0.023	S	PGSKTGITR	V
1	YS|P00001|YS_PRO		52	1183460	34403	465.2623	928.5101	2	928.5229	-0.0128	0	10.01	0.69	S	ISGDVILVN	G
1	YS|P00001|YS_PRO		52	1183460	34797	468.2361	934.4576	2	934.476	-0.0184	0	18.11	0.015	V	GFGSTLLPGS	S
1	YS|P00001|YS_PRO		52	1183460	35514	473.2975	944.5804	2	944.5655	0.0149	0	12.29	0.059	G	IVSRKTLE	P
1	YS|P00001|YS_PRO		52	1183460	35650	474.2567	946.4988	2	946.5124	-0.0137	0	11.61	0.069	A	VGFGSTLLPG	S
1	YS|P00001|YS_PRO		52	1183460	35797	475.2409	948.4673	2	948.4512	0.016	0	14.54	0.035	P	NVSSAVGSQT	S
1	YS|P00001|YS_PRO		52	1183460	37122	482.2515	962.4884	2	962.492	-0.0036	0	19.57	0.085	A	SIPAITTSSS	G
1	YS|P00001|YS_PRO		52	1183460	39409	501.7414	1001.4682	2	1001.4488	0.0194	0	10.51	1.8	Y	INDEVMQPG	K
1	YS|P00001|YS_PRO		52	1183460	41614	517.2458	1032.477	2	1032.4724	0.0047	0	11.09	2.2	P	RDADSLELD	V
1	YS|P00001|YS_PRO		52	1183460	10845	349.1358	1044.3855	3	1044.3706	0.0149	0	13.45	0.045	R	AEDDFMSSQ	N
1	YS|P00001|YS_PRO		52	1183460	42699	523.7786	1045.5427	2	1045.5404	0.0023	0	16.42	0.023	E	ASETTTAPRI	S
1	YS|P00001|YS_PRO		52	1183460	47253	559.8146	1117.6146	2	1117.623	-0.0084	0	13.29	0.047	T	SILSTEAAITL	V
1	YS|P00001|YS_PRO		52	1183460	47608	562.3091	1122.6037	2	1122.6107	-0.007	0	16.77	0.021	C	LCTILGNYVK	A
1	YS|P00001|YS_PRO		52	1183460	48714	574.2736	1146.5326	2	1146.5517	-0.0191	0	12.06	0.44	E	AVSNPAIASGSSS	T
1	YS|P00001|YS_PRO		52	1183460	20559	393.2132	1176.6177	3	1176.6238	-0.0061	0	19.13	0.012	T	ATSILSTEAAIT	L
1	YS|P00001|YS_PRO		52	1183460	52780	613.2811	1224.5476	2	1224.5712	-0.0236	0	11.41	0.072	L	YFIVALCFFC	K
1	YS|P00001|YS_PRO		52	1183460	26349	424.1686	1269.4839	3	1269.4972	-0.0133	0	13.63	0.043	L	CASDGPGVYESW	R
1	YS|P00001|YS_PRO		52	1183460	56166	662.3359	1322.6573	2	1322.6427	0.0147	0	12.01	0.48	A	RSSVAGSGTTGTVSG	A
1	YS|P00001|YS_PRO		52	1183460	32518	458.2531	1371.7375	3	1371.7259	0.0116	0	12.57	0.055	S	LVGSLPNNGFRAQ	G
1	YS|P00001|YS_PRO		52	1183460	63283	817.4156	1632.8167	2	1632.7955	0.0212	0	13.49	0.35	G	TPGSGINTGGSSTQVTGI	Q
1	YS|P00001|YS_PRO		52	1183460	36300	477.2313	1904.8962	4	1904.9076	-0.0114	0	12.49	0.056	G	SGTPGSGINTGGSSTQVTGIQ	T
1	YS|P00001|YS_PRO		52	1183460	57191	675.3461	2697.3552	4	2697.3254	0.0297	0	10.08	0.15	D	GVQHCEKIIGTYFEKCQKVSSLSN	D
